# Supplementary material for: The Stringent Response Inhibits DNA Replication Initiation in E. coli by Modulating Supercoiling of oriC
Source: mBio. 2019 Jul 2;10(4):e01330-19. doi: 10.1128/mBio.01330-19 (PMC6606810; doi:10.1128/mBio.01330-19)
Supplement: TABLE S1 [file mBio.01330-19-st001.xlsx]

## Sheet: Sheet2
Table S1: Plasmids Used
Plasmid Name	Relevant Genotype	Source
pALS13	Ptac-RelA(1-455)	Schreiber, et al. 1991
pKD46	ParaB-gam-bet-exo repA101(ts) oriR101 bla	Datsenko, et al. 2000
pKD4	FRT:kanR:FRT oriR6Kγ bla	Datsenko, et al. 2000
pKD3	FRT:camR:FRT oriR6Kγ bla	Datsenko, et al. 2000
pCP20	λcI857(ts) repA101(ts) oriR101 bla cat λpR-FLP	Datsenko, et al. 2000
pBAD33	PBAD	Guzman, et al. 1995
pJAK3	PBAD-dnaA	This study
pJAK5	PBAD-dnaA(R334A)	This study
pN565	Ptac-T7_RNAP	Rhodius, et al. 2013
pBAD101	PBAD	Mattenberger, et al. 2015
pDB2114-101	PBAD-55.2	Mattenberger, et al. 2015
pKS22	PT7-His6-SUMO	Guo, et al. 2018
pJAK6	PT7-His6-SUMO-dnaA	This study
pKVS45	Ptet	Solomon, et al. 2012
pR2-1FLAG	Ptet-RelA(1-394)-FLAG	This study
pJAK10	PBAD-hns	This study
