# Supplementary material for: The Stringent Response Inhibits DNA Replication Initiation in E. coli by Modulating Supercoiling of oriC
Source: mBio. 2019 Jul 2;10(4):e01330-19. doi: 10.1128/mBio.01330-19 (PMC6606810; doi:10.1128/mBio.01330-19)
Supplement: TABLE S2 [file mBio.01330-19-st002.xlsx]

## Sheet: Sheet1
Table S2: Strains Used
Strain	Background	Plasmids	Source
ML006	MG1655
ML3105	ML006	pALS13	This work
ML3106	ML006	pJAK3 pALS13	This work
ML3107	ML006	pJAK5 pALS13	This work
ML3108	ML006 ΔseqA::FRT:kan:FRT		This work
ML3110	ML3108	pALS13	This work
ML3111	ML006 Δfis::FRT:kan:FRT		This work
ML3112	ML3111	pALS13	This work
ML3113	ML006 ΔihfA::FRT:kan:FRT		This work
ML3114	ML3113	pALS13	This work
ML3115	ML006 ΔihfB::FRT:cam:FRT		This work
ML3116	ML3115	pALS13	This work
ML3117	ML006 Δdps::FRT:kan:FRT		This work
ML3118	ML3117	pALS13	This work
ML3119	ML006 ΔhupA::FRT:kan:FRT		This work
ML3120	ML3119	pALS13	This work
ML3121	ML006 ΔhupB::FRT:kan:FRT		This work
ML3122	ML3121	pALS13	This work
ML3123	ML006 Δhns::FRT:kan:FRT		This work
ML3124	ML3123	pALS13	This work
ML3125	ML006	pJAK10 pALS13	This work
RLG14535	rpoZ (WT)-kanR rpoC (WT)-tetAR		Ross, et al. 2017
RLG14538	rpoZΔ2-5-kanR rpoC R362A R417A K615A N680A K681A-tetAR		Ross, et al. 2017
ML3126	RLG14535	pALS13	This work
ML3127	RLG14538	pALS13	This work
ML3128	ML006	pR2-1FLAG	This work
ML3129	ML006	pR2-1FLAG pN565	This work
ML3130	ML006 oriC:FRT-PT7:gidA	pR2-1FLAG pN565	This work
ML3131	ML006 gidA:FRT-PT7:oriC	pR2-1FLAG pN565	This work
ML3132	ML006 mioC:FRT-PT7:oriC	pR2-1FLAG pN565	This work
ML3133	ML006 oriC:FRT-PT7:oriC	pR2-1FLAG pN565	This work
ML3134	ML006	pBAD101 pALS13	This work
ML3135	ML006	pDB2114-101 pALS13	This work
ML3136	BL21(DE3)	pJAK6	This work
