# Supplementary material for: The Stringent Response Inhibits DNA Replication Initiation in E. coli by Modulating Supercoiling of oriC
Source: mBio. 2019 Jul 2;10(4):e01330-19. doi: 10.1128/mBio.01330-19 (PMC6606810; doi:10.1128/mBio.01330-19)
Supplement: TABLE S3 [file mBio.01330-19-st003.xlsx]

## Sheet: Sheet3
Table S3: Primers Used
Primer	Description	Sequence (5' —> 3')
JK-3	SacI DnaA	CATGTAGAGCTCATGTCACTTTCGCTTTGGCAG
JK-4	DnaA HindIII	CGTATCAAGCTTTTACGATGACAATGTTCTGATTAAATTTG
JK-7	qPCR oriC	CACTGCCCTGTGGATAACAA
JK-8	qPCR oriC	GTCCAGGATCACCGATCATT
JK-11	qPCR relB (ter)	TGCCGTTCAAACAGACACTC
JK-12	qPCR relB (ter)	CATCCAGCGTCACACGTACT
JK-13	seqA knockout kanr	TGGCGACTTGTATTCAGCTAAGACACTGCACTGGATTAAGTGTAGGCTGGAGCTGCTTCG
JK-14	seqA knockout kanr	ATTGTGGATTGCCATTGCTTTGTCCTTTGTCTGCAACGTTCATATGAATATCCTCCTTAG
JK-33	dnaA R334A quickchange	CGATCTAACGTAgGTGAGCTGG
JK-34	dnaA R334A quickchange	CCAGCTCACcTACGTTAGATCG
JK-120	Inserting PT7 into PgidA	AAAGGATCCGGATAAAACATGGTGATTGCCTCGCATAACGCGGTATGAAACTATAGTGAGTCGTATTACATATGAATATCCTCCTTAG
JK-121	Inserting PT7 into PgidA	TCTCAAGCCGACAAAGTTGAGTAGAATCCACGGCCCGGGCTTCAATCCATGTGTAGGCTGGAGCTGCTTCG
JK-211	Inserting PT7 into oriC from PmioC	GATGACGTCAAAAGGATCCGGATAAAACATGGTGATTGCCTCGCATAACGGTGTAGGCTGGAGCTGCTTCG
JK-212	Inserting PT7 into oriC from PmioC	ACAAAGTTGAGTAGAATCCACGGCCCGGGCTTCAATCCATTTTCATACCGCTATAGTGAGTCGTATTACATATGAATATCCTCCTTAG
JK-215	Inserting PT7 from oriC into mioC	TGGATAACTACCGGTTGATCCAAGCTTCCTGACAGAGTTATCCACAGTAGGTGTAGGCTGGAGCTGCTTCG
JK-216	Inserting PT7 from oriC into mioC	GGCTGGGATCGTGGGTTAATTTACTCAAATAAGTATACAGATCGTGCGATCTATAGTGAGTCGTATTACATATGAATATCCTCCTTAG
JK-223	Inserting PT7 into oriC from PmioC	CCGGTTGATCCAAGCTTCCTGACAGAGTTATCCACAGTAGATCGCACGATCTATAGTGAGTCGTATTAGTGTAGGCTGGAGCTGCTTCG
JK-224	Inserting PT7 into oriC from PmioC	GCAGAAGAATGGCTGGGATCGTGGGTTAATTTACTCAAATAAGTATACAGCATATGAATATCCTCCTTAG
JK-309	dps knockout kanr	TACTTAATCTCGTTAATTACTGGGACATAACATCAAGAGGATATGAAATTGTGTAGGCTGGAGCTGCTTCG
JK-310	dps knockout kanr	AGGAAGCCGCTTTTATCGGGTACTAAAGTTCTGCACCATCAGCGATGGATCATATGAATATCCTCCTTAG
JK-313	ihfB knockout camr	AATGCAGCAACAGCAGCCGCTTAATTTGCCTTTAAGGAACCGGAGGAATCGTGTAGGCTGGAGCTGCTTCG
JK-314	ihfB knockout camr	AAAAAGCACCCGACAGGTGCTTTTCTCTCGTTCAAGTTTGAGTAAAAAACCATATGAATATCCTCCTTAG
R2-1 5’ EcoRI	5’ EcoRI	CGTTTTTTTGGGCTAGCGAATTCAAGGAGAGGACGATGGTTGCGG
R2-1 3’ BamHI	3’ BamHI	CAGGTCGACTCTAGAGGATCCTTAGTCGAGCATTTCGCCGGAATC
R2-1 C-Flag FP	C-Flag FP	CGACTACAAAGACGACGACGACAAATAAGGATCCTCTAGAGTCGACCTG
R2-1 C-Flag RP	C-Flag RP	CCTTATTTGTCGTCGTCGTCTTTGTAGTCGAGCATTTCGCCGGAATC
